# Supplementary material for: Basosquamous Cell Carcinoma: A Summary of the Definitions and Demographic, Clinical, Therapeutic, Histological, and Outcome Analysis of 20 Consecutive Basosquamous Cell Carcinomas in Comparison with 130 Basal Cell and 81 Squamous Cell Carcinomas in a Single Institution
Source: J Clin Med. 2026 Mar 23;15(6):2449. doi: 10.3390/jcm15062449 (PMC13027180; doi:10.3390/jcm15062449)
Supplement: Supplementary file 1 [file jcm-15-02449-s001.zip]

Archive with 1 entries (1 files):
- jcm-4158012-supplementary.pdf
